# Supplementary material for: Liver Transaminases in Pediatric Adenovirus Infection—A Five-Year Study in Two Major Reference Centers from Romania
Source: Microorganisms. 2023 Jan 24;11(2):302. doi: 10.3390/microorganisms11020302 (PMC9961354; doi:10.3390/microorganisms11020302)
Supplement: Supplementary file 1 [file microorganisms-11-00302-s001.zip]

Archive with 1 entries (1 files):
- microorganisms-2168644-supplementary.pdf
